# Supplementary material for: Quantification of Histone H1 Subtypes Using Targeted Proteomics
Source: Biomolecules. 2024 Sep 27;14(10):1221. doi: 10.3390/biom14101221 (PMC11506705; doi:10.3390/biom14101221)
Supplement: Supplementary file 1 [file biomolecules-14-01221-s001.zip]

Archive with 3 entries (3 files):
- biomolecules-3075036-original-images.pdf
- Supplementary Figures-R1.pdf
- Supplementary tables-R1.xlsx
